# Supplementary material for: Association between Early Immune-Related Adverse Events and Survival in Patients Treated with PD-1/PD-L1 Inhibitors
Source: J Clin Med. 2023 Jan 17;12(3):736. doi: 10.3390/jcm12030736 (PMC9917734; doi:10.3390/jcm12030736)
Supplement: Supplementary file 1 [file jcm-12-00736-s001.zip]

Archive with 1 entries (1 files):
- jcm-2109268-supplementary.pdf
